# Supplementary material for: How does invasion degree shape alpha and beta diversity of freshwater fish at a regional scale?
Source: Ecol Evol. 2022 Nov 8;12(11):e9493. doi: 10.1002/ece3.9493 (PMC9643121; doi:10.1002/ece3.9493)
Supplement: Supplementary file 2 — Table S1 [file ECE3-12-e9493-s001.xlsx]

## Sheet: Species list
Colonna1	Scientific name	Common Name	Family	Origin (native/exotic in Italy)	Native distribution	SCBD values	Occurences
1	Amatitlania nigrofasciata	Convict cichlid	Cichlidae	Exotic	Africa	3.32423e-05	1
2	Clarias spp.	African catfish	Clariidae	Exotic	Africa	6.20992e-05	2
3	Oreochromis niloticus	Nile tilapia	Cichlidae	Exotic	Africa	9.94415e-05	4
4	Carassius auratus	Goldfish	Cyprinidae	Exotic	Asia	0.0200687	700
5	Ctenopharyngodon idella	Grass carp	Cyprinidae	Exotic	Asia	0.000546316	12
6	Cyprinus carpio	Common carp	Cyprinidae	Exotic	Asia	0.0319433	662
7	Hypophthalmichthys nobilis	Bighead carp	Cyprinidae	Exotic	Asia	2.21803e-05	1
8	Pseudorasbora parva	Stone moroko	Cyprinidae	Exotic	Asia	0.0206173	682
9	Barbus cyclolepis	Round-scaled barbel	Cyprinidae	Exotic	Balcan peninsula	6.13043e-05	1
10	Chondrostoma nasus	Common nase	Cyprinidae	Exotic	Balcan peninsula	0.000804588	14
11	Pachychilon pictum	Moranec	Cyprinidae	Exotic	Balcan peninsula	3.01081e-05	1
12	Abramis brama	Freshwater bream	Cyprinidae	Exotic	Europe	0.00758123	181
13	Barbus barbus	Barbel	Cyprinidae	Exotic	Europe	0.00597736	154
14	Blicca bjoerkna	White bream	Cyprinidae	Exotic	Europe	0.00113065	35
15	Cobitis taenia	Spined loach	Cobitidae	Exotic	Europe	8.30034e-05	2
16	Coregonus lavaretus	European whitefish	Salmonidae	Exotic	Europe	1.73061e-05	1
17	Gymnocephalus cernua	Ruffe	Percidae	Exotic	Europe	0.000422492	16
18	Leuciscus aspius	Asp	Cyprinidae	Exotic	Europe	0.00261712	72
19	Leuciscus leuciscus	Common dace	Cyprinidae	Exotic	Europe	6.86032e-05	1
20	Misgurnus anguillicaudatus	Pond loach	Cobitidae	Exotic	Europe	0.00159233	71
21	Misgurnus fossilis	Weatherfish	Cobitidae	Exotic	Europe	2.83742e-05	2
22	Rhodeus sericeus	Bitterling	Cyprinidae	Exotic	Europe	0.0163682	553
23	Rutilus rutilus	Roach	Cyprinidae	Exotic	Europe	0.00222884	98
24	Salmo trutta	Brown trout	Salmonidae	Exotic	*	0.190493	1728
25	Sander lucioperca	Pike-perch	Percidae	Exotic	Europe	0.00523944	148
26	Silurus glanis	Wels catfish	Siluridae	Exotic	Europe	0.014265	340
27	Squalius cephalus	Chub	Cyprinidae	Exotic	Europe	0.000335449	10
28	Ameiurus melas	Black bullhead	Ictaluridae	Exotic	Northern America	0.00694612	147
29	Gambusia holbrooki	Eastern mosquitofish	Cyprinodontidae	Exotic	Northern America	0.0112277	201
30	Ictalurus punctatus	Channel catfish	Ictaluridae	Exotic	Northern America	0.00111798	25
31	Lepomis gibbosus	Pumpkinseed	Centrarchidae	Exotic	Northern America	0.0102073	384
32	Micropterus salmoides	Largemouth black bass	Centrarchidae	Exotic	Northern America	0.00568649	131
33	Salvelinus fontinalis	Brook trout	Salmonidae	Exotic	Northern America	0.00427315	37
34	Oncorhynchus mykiss	Rainbow trout	Salmonidae	Exotic	Northern America (Pacific)	0.0239214	235
35	Luciobarbus graellsii	Ebro barbel	Cyprinidae	Exotic	Northern spain	0.000473661	9
36	Pterygoplichthys pardalis	Amazon sailfin catfish	Loricariidae	Exotic	Southern America	4.70118e-05	1
37	Aphanius fasciatus	Mediterranean banded killifish	Cyprinodontidae	Native	Italy	0.000738555	7
38	Gasterosteus aculeatus	Three-spined stickleback	Gasterosteidae	Native	Italy	0.00830201	133
39	Salaria fluviatilis	Freshwater blenny	Blennidae	Native	Italy	0.00272189	66
40	Squalius squalus	Italian chub	Cyprinidae	Native	Italy	0.0687965	1703
41	Tinca tinca	Tench	Cyprinidae	Native	Italy	0.0153724	297
42	Anguilla anguilla	European eel	Anguillidae	Native	Italy	0.04387	776
43	Chelon labrosus	Thicklip grey mullet	Mugilidae	Native	Marine	0.000753631	11
44	Dicentrarchus labrax	European seabass	Moronidae	Native	Marine	0.000771885	15
45	Diplodus annularis	Annular seabream	Sparidae	Native	Marine	1.4506e-05	1
46	Diplodus sargus	White seabream	Sparidae	Native	Marine	1.77126e-05	1
47	Engraulis encrasicolus	European anchovy	Engraulidae	Native	Marine	0.000426806	6
48	Lichia amia	Leerfish	Carangidae	Native	Marine	0.000349136	5
49	Lithognathus mormyrus	Sand steenbras	Sparidae	Native	Marine	2.51251e-05	1
50	Liza aurata	Golden grey mullet	Mugilidae	Native	Marine	0.000841925	15
51	Liza ramada	Thinlip mullet	Mugilidae	Native	Marine	0.00563001	91
52	Liza saliens	Leaping mullet	Mugilidae	Native	Marine	0.00107864	12
53	Mugil caephalus	Flathead grey mullet	Mugilidae	Native	Marine	0.00345932	44
54	Mullus sp.	Mullet sp.	Mullidae	Native	Marine	5.23153e-05	1
55	Plathychtys flesus	European flounder	Pleuronectidae	Native	Marine	0.000681827	17
56	Sarpa salpa	Salema	Sparidae	Native	Marine	0.000377622	2
57	Sparus aurata	Gilt-head bream	Sparidae	Native	Marine	7.82437e-05	2
58	Sygnathus acus	Greater pipefish	Syngnathidae	Native	Marine	3.08247e-05	1
59	Umbrina cirrosa	Shi drum	Sciaenidae	Native	Marine	2.17697e-05	1
60	Alosa fallax	Twaite shad	Clupeidae	Native	Marine (anadromous)	0.000623861	17
61	Petromyzon marinus	Sea lamprey	Petromyzontidae	Native	Marine (anadromous)	0.00017357	3
62	Atherina boyeri	Big scale sand smelt	Atherinidae	Native	Marine (and some inland lakes)	0.00304624	38
63	Salmo marmoratus	Marble trout	Salmonidae	Native	Northern Padano-Veneto district	0.0367461	367
64	Acipenser naccarii	Adriatic sturgeon	Acipenseridae	Native	Padano-Veneto district	4.33121e-05	2
65	Alburnus arborella	Italian bleak	Cyprinidae	Native	Padano-Veneto district	0.0297635	1073
66	Alosa agone	Agone	Clupeidae	Native	Padano-Veneto district	1.41303e-05	1
67	Barbatula barbatula	Stone loach	Nemacheilidae	Native	Padano-Veneto district	0.000329108	8
68	Barbus caninus		Cyprinidae	Native	Padano-Veneto district	0.00936174	186
69	Barbus plebejus	Italian barbel	Cyprinidae	Native	Padano-Veneto district	0.0342425	963
70	Chondrostoma soetta	Italian nase	Cyprinidae	Native	Padano-Veneto district	0.00203362	76
71	Cobitis bilineata	Italian spined-loach	Cobitidae	Native	Padano-Veneto district	0.0153436	561
72	Gobio gobio	Gudgeon	Gobiidae	Native	Padano-Veneto district	0.0149344	519
73	Knipowitschia punctatissima	Italian spring goby	Gobiidae	Native	Padano-Veneto district	0.00342745	95
74	Lethenteron zanandreai	Po brook lamprey	Petromyzontidae	Native	Padano-Veneto district	0.0029765	89
75	Leucos aula	Italian red-eye roach	Cyprinidae	Native	Padano-Veneto district	0.0300997	626
76	Lota lota	Burbot	Lotidae	Native	Padano-Veneto district	0.000565039	15
77	Padogobius bonelli	Padanian goby	Gobiidae	Native	Padano-Veneto district	0.0275984	879
78	Perca ﬂuviatilis	European perch	Percidae	Native	Padano-Veneto district	0.00638713	186
79	Phoxinus phoxinus	Eurasian minnow	Cyprinidae	Native	Padano-Veneto district	0.0143812	357
80	Protochondrostoma genei	South-european nase	Cyprinidae	Native	Padano-Veneto district	0.0153458	356
81	Romanogobio benacensis	Italian gudgeon	Gobiidae	Native	Padano-Veneto district	3.43793e-05	1
82	Rutilus pigus	Pigo	Cyprinidae	Native	Padano-Veneto district	0.00063994	22
83	Sabanejewia larvata	Italian golden loach	Cobitidae	Native	Padano-Veneto district	0.00102966	39
84	Scardinius hesperidicus	Italian Rudd	Cyprinidae	Native	Padano-Veneto district	0.0159347	577
85	Thymallus thymallus	Grayling	Salmonidae	Native	Padano-Veneto district	0.00672032	103
86	Cottus gobio	Bullhead	Cottidae	Native	Padano-Veneto + Tosco-Laziale districts	0.0262676	399
87	Esox cisalpinus	Southern pike	Esocidae	Native	Padano-Veneto + Tosco-Laziale districts	0.0126165	272
88	Salmo ghighii	Appennine trout	Salmonidae	Native	Padano-Veneto + Tosco-Laziale districts	0.00331289	21
89	Telestes muticellus	Italian riffle dace	Cyprinidae	Native	Padano-Veneto + Tosco-Laziale districts	0.0566955	1107
90	Knipowitschia panizzae	Adriatic dwarf goby	Gobiidae	Native	Padano-Veneto + Tosco-Laziale districts (not Thyrrenian coast)	0.000446908	11
91	Alburnus albidus	Vulturino	Cyprinidae	Native	Tosco-Laziale district	0.00345803	53
92	Barbus tyberinus	Tiber barbel/horse barbel	Cyprinidae	Native	Tosco-Laziale district	0.0184651	328
93	Lampetra planeri	European brook lamprey	Petromyzontidae	Native	Tosco-Laziale district	0.00179231	40
94	Padogobius nigricans	Arno goby	Gobiidae	Native	Tosco-Laziale district	0.0116598	240
95	Sarmarutilus rubilio	South European roach	Cyprinidae	Native	Tosco-Laziale district	0.033311	565
96	Squalius lucumonis	Toscana stream chub	Cyprinidae	Native	Tosco-Laziale district	0.0076639	116
97	Salmo fibreni	Fibreno trout	Salmonidae	Native	Fibreno Lake (and its basin) in Tosco-Laziale district	0.000171074	1
98	Salmo cettii	Island trout	Salmonidae	Native	Islands district	0.0112929	59
